# Supplementary material for: Enhanced Circadian Clock in MSCs-Based Cytotherapy Ameliorates Age-Related Temporomandibular Joint Condyle Degeneration
Source: Int J Mol Sci. 2021 Sep 30;22(19):10632. doi: 10.3390/ijms221910632 (PMC8508754; doi:10.3390/ijms221910632)
Supplement: Supplementary file 1 [file ijms-22-10632-s001.zip]

Archive with 9 entries (8 files):
- fig.s2.tiff
- __MACOSX/
- __MACOSX/._fig.s2.tiff
- __MACOSX/._Table s1.docx
- __MACOSX/._Supplementary figure legends.docx
- fig s1.tiff
- __MACOSX/._fig s1.tiff
- Supplementary figure legends.pdf
- Table s1.pdf
